# Supplementary material for: Folic acid supplementation during preconception period in sub-Saharan African countries: A systematic review and meta-analysis
Source: PLoS One. 2025 Jan 31;20(1):e0318422. doi: 10.1371/journal.pone.0318422 (PMC11785287; doi:10.1371/journal.pone.0318422)
Supplement: S2 Appendix — (XLSX) [file pone.0318422.s005.xlsx]

## Sheet: extracted data
S.No	Author /Publication year	Study design	Africa region	Study Period	Country	Region	Study setting	Center	S.method	Population	R.rate	FA utilization(n)	Sample size(N)	included in the study	Age	effect size	P/100	Se of p	Se of p*100	LCI_Prevale	UCI_Prevalen	date of data extracted	name of data ectrctor	Eligibility Confirmation	remark
1	Adebo et al. 2017	cross sectional	West Africa	NI	Nigeria	ibdan	institutional based	Single center	non-random	pregnant women	1	9	300	300	All age	3	0.03	0.00984886	0.984886	0.0106962	0.0493038	Jan 1-15, 2024	Esmael Ali Muhammad	Yes
2	Amaje et al. 2022	cross sectional	East Africa	June to July, 2021	Ethiopia	Oromia	community based	NA	random	pregnant women	0.974889	84	677	660	All age	12.7273	0.127273	0.0129728	1.29728	0.101846	0.152699	Jan 1-15, 2024	Aysheshim Kassahun Belew	Yes
3	Anzaku A. 2014	cross-sectional	West Africa	January to July, 2012	Nigeria	North-Central region	institutional based	Single center	non-random	pregnant women	0.912605	26	595	543	All age	4.78821	0.0478821	0.00916288	0.916288	0.0299229	0.0658414	Jan 1-15, 2024	Lemlem Daniel Baffa	Yes
4	Asresu et al. 2019	cross sectional	East Africa	March and April, 2018	Ethiopia	Tigray	community based	NA	random	delivered mothers	0.994681	88	564	561	15-45	15.6863	0.156863	0.0153542	1.53542	0.126768	0.186957	Jan 1-15, 2024	Esmael Ali Muhammad	Yes
5	Ayele A. et al. 2022	cross-sectional	East Africa	November 1 to 30, 2020	Ethiopia	Amhara	community based	NA	random	childbearing age women	0.992063	43	504	500	15-49	8.6	0.086	0.0125383	1.25383	0.061425	0.110575	Jan 1-15, 2024	Aysheshim Kassahun Belew	Yes
6	Boakye Y. et al. 2028	cross-sectional	West Africa	NI	Ghana	Northern Region	institutional based	Single center	random	pregnant women	1	68	200	200	16-40	34	0.34	0.0334963	3.34963	0.274347	0.405653	Jan 1-15, 2024	Esmael Ali Muhammad	Yes
7	Dessie et al. 2017	cross-sectional	East Africa	August to November 2014	Ethiopia	Amhara	institutional based	Single center	random	pregnant women	0.988152	8	422	417	All age	1.91847	0.0191847	0.00671742	0.671742	0.00601851	0.0323508	Jan 1-15, 2024	Aysheshim Kassahun Belew	Yes
8	Ekem et al. 2018	cross-sectional	West Africa	December 2014–May 2015	Nigeria	Abakaliki Southeast	institutional based	Single center	non-random	pregnant women	0.993377	17	453	450	15-44	3.77778	0.0377778	0.00898772	0.898772	0.0201618	0.0553937	Jan 1-15, 2024	Lemlem Daniel Baffa	Yes
9	Fetena N.et al. 2023	cross-sectional	East Africa	May-June, 2021	Ethiopia	Oromia	community based	NA	random	pregnant women	0.987277	44	393	388	All age	11.3402	0.113402	0.0160975	1.60975	0.081851	0.144953	Jan 1-15, 2024	Esmael Ali Muhammad	Yes
10	Gedefaw et al. 2018	cross-sectional	East Africa	February-August 30	Ethiopia	Addis Abeba	institutional based	Multicenter	random	delivered mothers	1	20	222	222	All age	9.00901	0.0900901	0.0192159	1.92159	0.0524269	0.127753	Jan 1-15, 2024	Aysheshim Kassahun Belew	Yes
11	Gelgalu et al. 2021	cross-sectional	East Africa	April-June 2021	Ethiopia	Oromia	institutional based	Multicenter	random	pregnant women	1	50	455	455	All age	10.989	0.10989	0.0146621	1.46621	0.0811524	0.138628	Jan 1-15, 2024	Lemlem Daniel Baffa	Yes
12	Girma et al. 2023	cross-sectional	East Africa	April 1–30, 2022	Ethiopia	Addis Abeba	institutional based	Multicenter	random	pregnant women	1	120	385	385	All age	31.1688	0.311688	0.023606	2.3606	0.265421	0.357956	Jan 1-15, 2024	Esmael Ali Muhammad	Yes
13	Habte et al. 2021	cross-sectional	East Africa	February 1 to 30, 2020	Ethiopia	souther ethiopia	community based	NA	random	delivered mothers	0.985	267	600	591	All age	45.1777	0.451777	0.0204714	2.04714	0.411653	0.491901	Jan 1-15, 2024	Lemlem Daniel Baffa	Yes
14	Hassan et al. 2024	cross-sectional	East Africa	April to September 2022	Sudan	Gadarif	institutional based	Single center	random	1st trimaster Preg	1	27	720	720	All age	3.75	0.0375	0.00708027	0.708027	0.0236227	0.0513773	Jan 1-15, 2024	Esmael Ali Muhammad	Yes
15	Lawal1 T.2014	cross-sectional	West Africa	May and November 2012	Nigeria	ibdan	institutional based	Multicenter	random	childbearing age women	1	15	602	602	17-42	2.49169	0.0249169	0.00635287	0.635287	0.0124653	0.0373686	Jan 1-15, 2024	Aysheshim Kassahun Belew	Yes
16	Akinajo et al. 2019	Cross sectional	West Africa	NI	Nigeria	southwestern	institutional based	Single center	non-random	pregnant women	1	16	50	50	All age	32	0.32	0.0659697	6.59697	0.190699	0.449301	Jan 1-15, 2024	Esmael Ali Muhammad	Yes
17	Alemajo et al. 2022	cross sectional	West Africa	February to April 2020	Cameroon	South West Region	institutional based	Multicenter	random	pregnant women	1	20	393	393	All age	5.08906	0.0508906	0.0110861	1.10861	0.0291617	0.0726194	Jan 1-15, 2024	Aysheshim Kassahun Belew	Yes
18	Alsammani et al. 2021	cross sectional	East Africa	August 2014 to January 2015.	Sudan	Sudan	institutional based	Single center	non-random	pregnant women	0.954198	32	1048	1000	15-45	3.2	0.032	0.00556561	0.556561	0.0210914	0.0429086	Jan 1-15, 2024	Esmael Ali Muhammad	Yes
19	Asumadu et al. 2020	cross-sectional	West Africa	NI	Ghana	Northern Region	institutional based	Single center	non-random	delivered mothers	1	25	363	363	15-49	6.88705	0.0688705	0.0132913	1.32913	0.0428195	0.0949215	Jan 1-15, 2024	Aysheshim Kassahun Belew	Yes
20	Beyuo T et al. 2021	cross-sectional	West Africa	3rd-28th August ,2020.	Ghana	Greater Accra Region	institutional based	Single center	non-random	pregnant women	1	13	120	120	>18	10.8333	0.108333	0.0283721	2.83721	0.052724	0.163943	Jan 1-15, 2024	Esmael Ali Muhammad	Yes
21	Fekene et al. 2020	cross-sectional	East Africa	November-January 2018	Ethiopia	Oromia	community based	NA	non-random	childbearing age women	0.983824	52	680	669	18-49	7.7728	0.077728	0.0103515	1.03515	0.0574389	0.098017	Jan 1-15, 2024	Aysheshim Kassahun Belew	Yes
22	Gamshe E and DDB 2021	cross-sectional	East Africa	January-March 2021	Ethiopia	Addis Abeba	institutional based	Multicenter	random	pregnant women	0.993994	100	333	331	20-39	30.2115	0.302115	0.0252385	2.52385	0.252647	0.351582	Jan 1-15, 2024	Lemlem Daniel Baffa	Yes
23	Joyce C. et al. 2018	cross-sectional	East Africa	NI	kenya	central region	institutional based	Single center	random	childbearing age women	1	76	384	384	All age	19.7917	0.197917	0.0203322	2.03322	0.158065	0.237768	Jan 1-15, 2024	Lemlem Daniel Baffa	Yes
24	Mohammed B.et al. 2019	cross-sectional	West Africa	February and July 2017	Ghana	Northern Region	institutional based	Multicenter	random	pregnant women	1	87	303	303	15-44	28.7129	0.287129	0.025991	2.5991	0.236186	0.338071	Jan 1-15, 2024	Lemlem Daniel Baffa	Yes
25	Mukhalisi A et al. 2022	cross-sectional	East Africa	NI	kenya	Western Region	community based	NA	random	couples	0.921801	92	422	389	15-49	23.6504	0.236504	0.0215451	2.15451	0.194276	0.278732	Jan 1-15, 2024	Esmael Ali Muhammad	Yes
26	Nwaolisa H. et al 2021	cross-sectional	West Africa	September 9 to September 26, 2020	Nigeria	southeast Nigeria	institutional based	Single center	random	pregnant women	0.909091	57	165	150	15-49	38	0.38	0.0396316	3.96316	0.302322	0.457678	Jan 1-15, 2024	Aysheshim Kassahun Belew	No
27	Olowokere, A.E et. al 2015	cross-sectional	West Africa	NI	Nigeria	southwestern Nigeria	institutional based	Multicenter	random	childbearing age women	1	114	375	375	All age	30.4	0.304	0.0237534	2.37534	0.257443	0.350557	Jan 1-15, 2024	Aysheshim Kassahun Belew	Yes
28	Setegn Alie M et al. 2022	cross-sectional	East Africa	April-May, 2020	Ethiopia	south region	community based	NA	random	childbearing age women	0.969551	32	624	605	15-49	5.28926	0.0528926	0.00909954	0.909954	0.0350575	0.0707277	Jan 1-15, 2024	Aysheshim Kassahun Belew	Yes
29	Ubong Akpan Okon et al.2020	cross-sectional	West Africa	NI	Nigeria	Benue State	institutional based	Multicenter	random	childbearing age women	0.966997	61	606	586	15-49	10.4096	0.104096	0.0126153	1.26153	0.0793695	0.128822	Jan 1-15, 2024	Esmael Ali Muhammad	Yes
